# Supplementary material for: Inverse Association of Longitudinal Variations in Fat Tissue Radiodensity and Area
Source: Diagnostics (Basel). 2025 Jun 30;15(13):1662. doi: 10.3390/diagnostics15131662 (PMC12249357; doi:10.3390/diagnostics15131662)
Supplement: Supplementary file 1 [file diagnostics-15-01662-s001.zip]

Archive with 1 entries (1 files):
- diagnostics-3448274-supplementary.pdf
